# Supplementary material for: Ordino: a visual cancer analysis tool for ranking and exploring genes, cell lines and tissue samples
Source: Bioinformatics. 2019 Jan 18;35(17):3140–2. doi: 10.1093/bioinformatics/btz009 (PMC6736116; doi:10.1093/bioinformatics/btz009)
Supplement: btz009_Supplementary_Data [file btz009_supplementary_data.zip]

Archive with 3 entries (2 files):
- btz009-suppl_data/
- btz009-suppl_data/Ordino Supplementary Information.pdf
- btz009-suppl_data/Ordino Video.mp4
